# Supplementary material for: Human fetal cartilage-derived chondrocytes and chondroprogenitors display a greater commitment to chondrogenesis than adult cartilage resident cells
Source: PLoS One. 2023 Apr 27;18(4):e0285106. doi: 10.1371/journal.pone.0285106 (PMC10138236; doi:10.1371/journal.pone.0285106)
Supplement: S1 Dataset — (XLSX) [file pone.0285106.s003.xlsx]

## Sheet: Cell cycle
									Average
		Phases	G0	G1	S	G2M	G0/G1			G0	G1	S	G2M	G0/G1
1- F Chondro		1	1.2	91.4	6.3	1.1	0.0131291		1	0.633333	83.2667	12.0333	4.06667	0.00815233
2- F FAACP		1	1.1	69.5	19.9	9.5	0.0158273		2	-0.166667	79.7667	14.4667	5.93333	-0.000838509
3- F MCP		1	-0.4	88.9	9.9	1.6	-0.00449944		3	-0.336667	77.2	17.6467	5.49	-0.00404618
4-OA chondro		2	0.7	63.6	25.3	10.4	0.0110063		4	-0.32	89.3	5.43667	5.58333	-0.00386757
5- OA FAA CP		2	-0.9	89.7	6	5.2	-0.0100334		5	-2.47333	71.1333	18.43	12.91	-0.036329
6- OA MCP		2	-0.3	86	12.1	2.2	-0.00348837		6	-1.36667	93.6333	3.36667	4.36667	-0.0148472
		3	-0.91	86.6	7.64	6.67	-0.0105081
		3	0.1	76.8	20.2	2.9	0.00130208		SD	G0	G1	S	G2M	G0/G1
		3	-0.2	68.2	25.1	6.9	-0.00293255		1	0.896289	11.9876	7.04651	4.71204	0.0110395
		4	0.41	94.1	3.91	1.58	0.00435707		2	0.80829	14.1224	9.86526	4.1489	0.0107673
		4	-0.67	95.6	2.3	2.77	-0.00700837		3	0.518684	9.20652	9.00569	2.24595	0.00598332
		4	-0.7	78.2	10.1	12.4	-0.00895141		4	0.632376	9.6421	4.11801	5.93332	0.00718869
		5	-2.5	60.9	24.4	17.2	-0.0410509		5	1.24022	11.1402	7.73632	4.3357	0.0196984
		5	-3.7	69.5	21.2	13	-0.0532374		6	2.13854	4.80035	2.20303	4.30155	0.0226551
		5	-1.22	83	9.69	8.53	-0.0146988
		6	-3.7	93.7	5.5	4.5	-0.0394877		SEM	G0	G1	S	G2M	G0/G1
		6	-0.9	88.8	3.5	8.6	-0.0101351		1	0.517472	6.92106	4.06831	2.7205	0.00637366
		6	0.5	98.4	1.1	0	0.0050813		2	0.466667	8.15359	5.69571	2.39537	0.00621648
									3	0.299462	5.31539	5.19944	1.2967	0.00345447
									4	0.365103	5.56687	2.37754	3.4256	0.00415039
									5	0.716038	6.43178	4.46657	2.50322	0.0113729
									6	1.23468	2.77148	1.27192	2.4835	0.0130799

## Sheet: Population Doubling Values
	Passage	Days in culture	Initial density/cm2	Final density P2/cm2	log2 * days in culture	log (FD)- log(ID)	PD = F/G
s1 f chondro		11	5000	17333	3.31133	0.539904	6.13319
s3 f chondro		5	5000	18133	1.50515	0.5595	2.69017
s4 f chondro		6	5000	18666	1.80618	0.572081	3.15721
s1 f faacp		10	5000	57333	3.0103	1.05943	2.84142
s3 f faacp		3	5000	56266	0.90309	1.05128	0.859042
s4 f faacp		6	5000	35733	1.80618	0.854099	2.11472
s1 f mcp		10	5000	12266	3.0103	0.389733	7.72401
s3 f mcp		3	5000	52933	0.90309	1.02476	0.881273
s4 f mcp		6	5000	28400	1.80618	0.754348	2.39436
s9 chondrpo		9	5000	24444	2.70927	0.689202	3.93102
s10 chondro		9	5000	32888	2.70927	0.818067	3.31179
s11 chondrp		9	5000	15466	2.70927	0.490408	5.52452
s9 faacp		10	5000	48888	3.0103	0.990232	3.03999
s10faacp		10	5000	37333	3.0103	0.873123	3.44774
s11faacp		7	5000	33333	2.10721	0.823904	2.55759
s9mcp		7	5000	36000	2.10721	0.857332	2.45787
s10mcp		12	5000	25333	3.61236	0.704717	5.12598
s11mcp		8	5000	26266	2.40824	0.720424	3.34281

## Sheet: PDT
			CPD1		CPD1
1- F Chondro		1	6.13319	1	6.13319
2- F FAACP		1	2.69017	1	2.69017
3- F MCP		1	3.15721	1	3.15721
4-OA chondro		2	2.84142	AVG	3.99352
5- OA FAA CP		2	0.859042	SD	1.86766
6- OA MCP		2	2.11472	SEM	1.07829
		3	7.72401	2	2.84142
		3	0.881273	2	0.859042
		3	2.39436	2	2.11472
		4	3.93102	AVG	1.93839
		4	3.31179	SD	1.00288
		4	5.52452	SEM	0.579015
		5	3.03999	3	7.72401
		5	3.44774	3	0.881273
		5	2.55759	3	2.39436
		6	2.45787	AVG	3.66655
		6	5.12598	SD	3.59438
		6	3.34281	SEM	2.07522
				4	3.93102
				4	3.31179
				4	5.52452
				AVG	4.25578
				SD	1.14155
				SEM	0.659076
				5	3.03999
				5	3.44774
				5	2.55759
				AVG	3.01511
				SD	0.445596
				SEM	0.257265
				6	2.45787
				6	5.12598
				6	3.34281
				AVG	3.64222
				SD	1.35902
				SEM	0.78463

## Sheet: Cell Diameter
			P1	P2		P1	P2
1- F Chondro		1	15.4	14.9	1	15.4	14.9
2- F FAACP		1	16.6	16.38	1	16.6	16.38
3- F MCP		1	15.69	15.2	1	15.69	15.2
4-OA chondro		2	15.82	13.7	AVG	15.8967	15.4933
5- OA FAA CP		2	16.35	15.73	SD	0.626126	0.78239
6- OA MCP		2	16.03	15.91	SEM	0.361494	0.451713
		3	16	16.4	2	15.82	13.7
		3	16.07	16.58	2	16.35	15.73
P1- Passage 1		3	16.78	15.27	2	16.03	15.91
P2-Passge 2		4	17.1	16.25	AVG	16.0667	15.1133
		4	16.49	16.19	SD	0.266896	1.22729
		4	16.62	15.49	SEM	0.154092	0.708574
		5	16.34	16.25	3	16	16.4
		5	15.78	16.19	3	16.07	16.58
		5	16.38	17.28	3	16.78	15.27
		6	17.1	16.7	AVG	16.2833	16.0833
		6	17.18	15	SD	0.431548	0.710094
		6	14.5	17.28	SEM	0.249154	0.409973
					4	17.1	16.25
					4	16.49	16.19
					4	16.62	15.49
					AVG	16.7367	15.9767
					SD	0.321299	0.422532
					SEM	0.185502	0.243949
					5	16.34	16.25
					5	15.78	16.19
					5	16.38	17.28
					AVG	16.1667	16.5733
					SD	0.33546	0.612726
					SEM	0.193678	0.353758
					6	17.1	16.7
					6	17.18	15
					6	14.5	17.28
					AVG	16.26	16.3267
					SD	1.52473	1.18496
					SEM	0.880303	0.684138

## Sheet: FACS
			CD105	CD73	CD106	CD34	CD45	HLA DR	CD49e	CD49b	CD29	CD166	CD146	CD86	CD80	HLA ABC	CD90	PODOPLANIN	CD14
1- F Chondro		1	94.63	99.94	14.33	22.85	0.7	0.58	100	2.01	99.95	99.83	99.22	1.28	1.7	99.71	99.98	96.84	0.4
2- F FAACP		1	77.77	99.99	2.95	9.76	0.05	0.01	99.94	0.21	99.94	98.59	99.6	0.05	0.07	100	100	96.68	0.01
3- F MCP		1	97.25	99.99	8.78	10.13	0.04	0.02	100	19.32	99.97	99.66	99.68	0.05	0.47	99.96	100	98.58	0.05					CD105	CD73	CD106	CD34	CD45	HLA DR	CD49e	CD49b	CD29	CD166	CD146	CD86	CD80	HLA ABC	CD90	PODOPLANIN	CD14
4-OA chondro		2	83.56	99.98	7.15	6.84	0.12	0.02	100	26.34	99.98	99.88	99.94	0	0	100	100	96.14	0.31				1	94.63	99.94	14.33	22.85	0.7	0.58	100	2.01	99.95	99.83	99.22	1.28	1.7	99.71	99.98	96.84	0.4
5- OA FAA CP		2	82.7	100	2.25	0.56	0.04	0.02	100	42.07	100	99.95	99.9	0.04	0.14	99.98	99.97	86.9	0.02				1	77.77	99.99	2.95	9.76	0.05	0.01	99.94	0.21	99.94	98.59	99.6	0.05	0.07	100	100	96.68	0.01
6- OA MCP		2	92.7	99.81	9.39	13.31	0.18	0.37	99.95	5.29	99.89	99.93	99.91	0.49	0.21	99.94	100	99.92	13.59				1	97.25	99.99	8.78	10.13	0.04	0.02	100	19.32	99.97	99.66	99.68	0.05	0.47	99.96	100	98.58	0.05
		3	99.69	99.95	38.26	3.11	0.87	0.49	99.96	22.84	99.96	99.69	99.88	0.59	0.36	99.44	100	99.32	0.66				AVG	89.8833	99.9733	8.68667	14.2467	0.263333	0.203333	99.98	7.18	99.9533	99.36	99.5	0.46	0.746667	99.89	99.9933	97.3667	0.153333
		3	84.99	99.98	21.07	9.05	2.49	1.18	100	4.18	100	99.24	99.76	1.28	2.96	99.98	100	98.36	1.55				SD	10.5719	0.0288675	5.69057	7.453	0.378197	0.326241	0.034641	10.552	0.0152753	0.672235	0.245764	0.710141	0.84949	0.157162	0.011547	1.05382	0.214554
		3	59.85	99.99	26.74	2.72	0.06	0	99.9	0.35	99.92	99.57	98.22	0.02	0.16	99.94	99.96	91.2	0.06				SEM	6.10371	0.0166667	3.28545	4.30299	0.218352	0.188355	0.02	6.0922	0.00881917	0.388115	0.141892	0.41	0.490453	0.0907377	0.00666667	0.608422	0.123873
		4	98.51	99.94	63.71	11.31	0	6.32	99.99	7.02	99.95	98.91	57.83	7.03	2.04	99.82	99.85	99.1	0				2	83.56	99.98	7.15	6.84	0.12	0.02	100	26.34	99.98	99.88	99.94	0	0	100	100	96.14	0.31
		4	94.06	100	45.17	6.27	0	0.9	99.95	5.64	99.92	99.15	27.53	1.14	1.8	90.69	99.99	91.65	0.09				2	82.7	100	2.25	0.56	0.04	0.02	100	42.07	100	99.95	99.9	0.04	0.14	99.98	99.97	86.9	0.02
		4	96.5	99.97	66.27	1.79	1.17	0.3	99.98	1.66	99.92	98.72	38.91	0.51	1.22	100	99.91	83.9	0.09				2	92.7	99.81	9.39	13.31	0.18	0.37	99.95	5.29	99.89	99.93	99.91	0.49	0.21	99.94	100	99.92	13.59
		5	98.27	99.97	52.83	1.89	0.34	0.12	99.98	40.23	99.92	100	60.74	0.06	0.23	99.94	96.46	85.38	0.39				AVG	86.32	99.93	6.26333	6.90333	0.113333	0.136667	99.9833	24.5667	99.9567	99.92	99.9167	0.176667	0.116667	99.9733	99.99	94.32	4.64
		5	99.12	99.99	35.17	4.28	0.23	0.13	100	39.51	99.95	99.99	65.31	0.02	0.19	100	100	89.28	0.17				SD	5.54195	0.104403	3.65165	6.37524	0.0702377	0.202073	0.0288675	18.454	0.0585947	0.0360555	0.0208167	0.272091	0.106927	0.0305505	0.0173205	6.69809	7.75228
		5	99.91	99.99	71.06	11.64	0.88	0.55	100	32.68	99.98	99.92	86.08	0.67	2.37	99.97	99.95	99.08	0.31				SEM	3.19965	0.0602771	2.10828	3.68074	0.0405518	0.116667	0.0166667	10.6544	0.0338296	0.0208167	0.0120185	0.157092	0.0617342	0.0176383	0.01	3.86714	4.47578
		6	99.53	99.98	38.97	1.39	1.04	0.96	99.98	18.63	99.93	99.88	47.34	1.89	2.83	99.98	100	99.01	1.29				3	99.69	99.95	38.26	3.11	0.87	0.49	99.96	22.84	99.96	99.69	99.88	0.59	0.36	99.44	100	99.32	0.66
		6	94.03	99.96	72.28	1.39	5.17	1.7	99.97	14.08	99.95	99.85	77.05	2.04	6.03	99.99	99.99	76.78	0.01				3	84.99	99.98	21.07	9.05	2.49	1.18	100	4.18	100	99.24	99.76	1.28	2.96	99.98	100	98.36	1.55
		6	99.64	99.94	51.98	2.02	3.19	0.32	99.94	13.62	99.9	99.87	58.9	0.28	4.26	100	99.82	93.13	1.53				3	59.85	99.99	26.74	2.72	0.06	0	99.9	0.35	99.92	99.57	98.22	0.02	0.16	99.94	99.96	91.2	0.06
																							AVG	81.51	99.9733	28.69	4.96	1.14	0.556667	99.9533	9.12333	99.96	99.5	99.2867	0.63	1.16	99.7867	99.9867	96.2933	0.756667
		AVG																					SD	20.1467	0.0208167	8.75933	3.54741	1.2373	0.592818	0.0503322	12.0323	0.04	0.233024	0.925707	0.630952	1.56205	0.300888	0.023094	4.437	0.749689
		1	89.8833	99.9733	8.68667	14.2467	0.263333	0.203333	99.98	7.18	99.9533	99.36	99.5	0.46	0.746667	99.89	99.9933	97.3667	0.153333				SEM	11.6317	0.0120185	5.0572	2.0481	0.714353	0.342264	0.0290593	6.94688	0.023094	0.134536	0.534457	0.36428	0.90185	0.173718	0.0133333	2.5617	0.432833
		2	86.32	99.93	6.26333	6.90333	0.113333	0.136667	99.9833	24.5667	99.9567	99.92	99.9167	0.176667	0.116667	99.9733	99.99	94.32	4.64				4	98.51	99.94	63.71	11.31	0	6.32	99.99	7.02	99.95	98.91	57.83	7.03	2.04	99.82	99.85	99.1	0
		3	81.51	99.9733	28.69	4.96	1.14	0.556667	99.9533	9.12333	99.96	99.5	99.2867	0.63	1.16	99.7867	99.9867	96.2933	0.756667				4	94.06	100	45.17	6.27	0	0.9	99.95	5.64	99.92	99.15	27.53	1.14	1.8	90.69	99.99	91.65	0.09
		4	96.3567	99.97	58.3833	6.45667	0.39	2.50667	99.9733	4.77333	99.93	98.9267	41.4233	2.89333	1.68667	96.8367	99.9167	91.55	0.06				4	96.5	99.97	66.27	1.79	1.17	0.3	99.98	1.66	99.92	98.72	38.91	0.51	1.22	100	99.91	83.9	0.09
		5	99.1	99.9833	53.02	5.93667	0.483333	0.266667	99.9933	37.4733	99.95	99.97	70.71	0.25	0.93	99.97	98.8033	91.2467	0.29				AVG	96.3567	99.97	58.3833	6.45667	0.39	2.50667	99.9733	4.77333	99.93	98.9267	41.4233	2.89333	1.68667	96.8367	99.9167	91.55	0.06
		6	97.7333	99.96	54.41	1.6	3.13333	0.993333	99.9633	15.4433	99.9267	99.8667	61.0967	1.40333	4.37333	99.99	99.9367	89.64	0.943333				SD	2.22846	0.03	11.5144	4.76274	0.6755	3.31604	0.0208167	2.78312	0.0173205	0.215484	15.3056	3.59628	0.421584	5.32393	0.0702377	7.60049	0.0519615
																							SEM	1.2866	0.0173205	6.64787	2.74977	0.39	1.91452	0.0120185	1.60683	0.01	0.12441	8.83667	2.07631	0.243402	3.07377	0.0405518	4.38815	0.03
		SD																					5	98.27	99.97	52.83	1.89	0.34	0.12	99.98	40.23	99.92	100	60.74	0.06	0.23	99.94	96.46	85.38	0.39
		1	10.5719	0.0288675	5.69057	7.453	0.378197	0.326241	0.034641	10.552	0.0152753	0.672235	0.245764	0.710141	0.84949	0.157162	0.011547	1.05382	0.214554				5	99.12	99.99	35.17	4.28	0.23	0.13	100	39.51	99.95	99.99	65.31	0.02	0.19	100	100	89.28	0.17
		2	5.54195	0.104403	3.65165	6.37524	0.0702377	0.202073	0.0288675	18.454	0.0585947	0.0360555	0.0208167	0.272091	0.106927	0.0305505	0.0173205	6.69809	7.75228				5	99.91	99.99	71.06	11.64	0.88	0.55	100	32.68	99.98	99.92	86.08	0.67	2.37	99.97	99.95	99.08	0.31
		3	20.1467	0.0208167	8.75933	3.54741	1.2373	0.592818	0.0503322	12.0323	0.04	0.233024	0.925707	0.630952	1.56205	0.300888	0.023094	4.437	0.749689				AVG	99.1	99.9833	53.02	5.93667	0.483333	0.266667	99.9933	37.4733	99.95	99.97	70.71	0.25	0.93	99.97	98.8033	91.2467	0.29
		4	2.22846	0.03	11.5144	4.76274	0.6755	3.31604	0.0208167	2.78312	0.0173205	0.215484	15.3056	3.59628	0.421584	5.32393	0.0702377	7.60049	0.0519615				SD	0.820183	0.011547	17.9458	5.08174	0.347898	0.245425	0.011547	4.16673	0.03	0.043589	13.5055	0.36428	1.24724	0.03	2.02954	7.05856	0.111355
		5	0.820183	0.011547	17.9458	5.08174	0.347898	0.245425	0.011547	4.16673	0.03	0.043589	13.5055	0.36428	1.24724	0.03	2.02954	7.05856	0.111355				SEM	0.473533	0.00666667	10.361	2.93394	0.200859	0.141696	0.00666667	2.40566	0.0173205	0.0251661	7.79741	0.210317	0.720093	0.0173205	1.17176	4.07526	0.064291
		6	3.20765	0.02	16.7874	0.363731	2.06558	0.690604	0.0208167	2.7693	0.0251661	0.0152753	14.9763	0.975722	1.60301	0.01	0.10116	11.5186	0.81715				6	99.53	99.98	38.97	1.39	1.04	0.96	99.98	18.63	99.93	99.88	47.34	1.89	2.83	99.98	100	99.01	1.29
																							6	94.03	99.96	72.28	1.39	5.17	1.7	99.97	14.08	99.95	99.85	77.05	2.04	6.03	99.99	99.99	76.78	0.01
		SEM																					6	99.64	99.94	51.98	2.02	3.19	0.32	99.94	13.62	99.9	99.87	58.9	0.28	4.26	100	99.82	93.13	1.53
		1	6.10371	0.0166667	3.28545	4.30299	0.218352	0.188355	0.02	6.0922	0.00881917	0.388115	0.141892	0.41	0.490453	0.0907377	0.00666667	0.608422	0.123873				AVG	97.7333	99.96	54.41	1.6	3.13333	0.993333	99.9633	15.4433	99.9267	99.8667	61.0967	1.40333	4.37333	99.99	99.9367	89.64	0.943333
		2	3.19965	0.0602771	2.10828	3.68074	0.0405518	0.116667	0.0166667	10.6544	0.0338296	0.0208167	0.0120185	0.157092	0.0617342	0.0176383	0.01	3.86714	4.47578				SD	3.20765	0.02	16.7874	0.363731	2.06558	0.690604	0.0208167	2.7693	0.0251661	0.0152753	14.9763	0.975722	1.60301	0.01	0.10116	11.5186	0.81715
		3	11.6317	0.0120185	5.0572	2.0481	0.714353	0.342264	0.0290593	6.94688	0.023094	0.134536	0.534457	0.36428	0.90185	0.173718	0.0133333	2.5617	0.432833				SEM	1.85194	0.011547	9.69223	0.21	1.19256	0.39872	0.0120185	1.59886	0.0145297	0.00881917	8.64658	0.563333	0.925497	0.0057735	0.0584047	6.65027	0.471781
		4	1.2866	0.0173205	6.64787	2.74977	0.39	1.91452	0.0120185	1.60683	0.01	0.12441	8.83667	2.07631	0.243402	3.07377	0.0405518	4.38815	0.03
		5	0.473533	0.00666667	10.361	2.93394	0.200859	0.141696	0.00666667	2.40566	0.0173205	0.0251661	7.79741	0.210317	0.720093	0.0173205	1.17176	4.07526	0.064291
		6	1.85194	0.011547	9.69223	0.21	1.19256	0.39872	0.0120185	1.59886	0.0145297	0.00881917	8.64658	0.563333	0.925497	0.0057735	0.0584047	6.65027	0.471781

## Sheet: Explant Migration days
Migration at P0 from explant to reach 80% confluence
			Days			AVG
1- F Chondro		3	24			3	21
2- F FAACP		3	15			6	25.6667
3- F MCP		3	24
4-OA chondro		6	25			SD
5- OA FAA CP		6	25			3	5.19615
6- OA MCP		6	27			6	1.1547
						SEM
						3	3
						6	0.666667

## Sheet: CT- RTPCR
	s1 f c	s3 fc	s4 f c	s1 f faa cp	s3 f faa cp	s4 f faacp	s1 f mcp	s3 f mcp	s4 f mcp			s9 c	s10 c	s11 c	s9 cp	s10 cp	s11 cp	s9 mcp	s10 mcp	s11 mcp
SOX 9	22.15	22.9	22.46	20.25	21.55	22.26	21.36	23.03	22.9			25.27	23.22	23.92	23.3	22.15	24.08	24.74	24.54	23.87
SOX 9	22.21	22.81	22.61	20.34	22.56	20.79	21.87	23.2	22.58			24.43	24.39	23.98	23.69	23.17	24.23	24.71	24.67	24.62
SOX9 MEAN	22.18	22.855	22.535	20.295	22.055	21.525	21.615	23.115	22.74			24.85	23.805	23.95	23.495	22.66	24.155	24.725	24.605	24.245
SOX9 SD	0.0424264	0.0636396	0.106066	0.0636396	0.714178	1.03945	0.360624	0.120208	0.226274			0.59397	0.827315	0.0424264	0.275772	0.721249	0.106066	0.0212132	0.0919239	0.53033
ACAN	19.44	20	20.48	20.04	21.03	20.14	19.55	19.67	19.8			18.86	18.94	18.53	20.17	20.01	19.11	18.94	18.06	19.49
ACAN	19.36	20.02	20.68	20.05	21.04	20.16	19.74	19.8	19.8			18.88	19	18.52	20.14	20.01	19.1	18.75	18.06	19.37
ACAN MEAN	19.4	20.01	20.58	20.045	21.035	20.15	19.645	19.735	19.8			18.87	18.97	18.525	20.155	20.01	19.105	18.845	18.06	19.43
ACAN SD	0.0565685	0.0141421	0.141421	0.00707107	0.00707107	0.0141421	0.13435	0.0919239	0			0.0141421	0.0424264	0.00707107	0.0212132	0	0.00707107	0.13435	0	0.0848528
COLLAGEN 2	22.21	22.16	21.22	24.55	23.56	21.51	23.43	23	22.99			23.71	21.29	24	31.07	26.24	28.74	29.21	28.83	30.77
COLLAGEN 2	22.14	22.12	21.47	24.82	24.12	21.53	23.57	23.39	23.09			23.66	21.19	23.98	29.94	26.56	29.73	28.24	29.45	30.76
COLLAGEN 2 MEAN	22.175	22.14	21.345	24.685	23.84	21.52	23.5	23.195	23.04			23.685	21.24	23.99	30.505	26.4	29.235	28.725	29.14	30.765
COLLAGEN 2 SD	0.0494975	0.0282843	0.176777	0.190919	0.39598	0.0141421	0.0989949	0.275772	0.0707107			0.0353553	0.0707107	0.0141421	0.799031	0.226274	0.700036	0.685894	0.438406	0.00707107
COLLAGEN 1	14	14.17	14.77	14.52	14.43	14.33	14.25	13.46	14.78			14.02	14.25	14.83	14.74	15.54	14.57	14.57	14.18	15.28
COLLAGEN 1	14.01	14.24	14.99	14.51	14.38	14.59	14.27	13.68	14.93			14.08	14.27	14.83	14.48	15.69	14.22	14.52	14.31	15.39
COLLAGEN 1 MEAN	14.005	14.205	14.88	14.515	14.405	14.46	14.26	13.57	14.855			14.05	14.26	14.83	14.61	15.615	14.395	14.545	14.245	15.335
COLLAGEN 1 SD	0.00707107	0.0494975	0.155563	0.00707107	0.0353553	0.183848	0.0141421	0.155563	0.106066			0.0424264	0.0141421	0	0.183848	0.106066	0.247487	0.0353553	0.0919239	0.0777817
RUNX2	26.99	26.97	26.52	26.66	26.44	27.75	25.99	25.61	27.5			27.31	28.01	26.66	25.72	25.97	27.36	26.44	28.31	27.99
RUNX2	26.97	26.99	27.47	26.36	26.82	27.45	26.92	25.72	27.92			27.05	28.01	27.97	25.96	26.42	27.87	26.42	26.03	28.16
RUNX2 MEAN	26.98	26.98	26.995	26.51	26.63	27.6	26.455	25.665	27.71			27.18	28.01	27.315	25.84	26.195	27.615	26.43	27.17	28.075
RUNX2 SD	0.0141421	0.0141421	0.671751	0.212132	0.268701	0.212132	0.657609	0.0777817	0.296985			0.183848	0	0.92631	0.169706	0.318198	0.360624	0.0141421	1.6122	0.120208
GAPDH	14.61	14.35	14.33	14.18	14.65	14.52	13.83	14.74	14.55			15.23	15.3	15.07	13.88	14.49	15.28	14.86	14.91	15.14
GAPDH	14.63	14.41	14.38	14.23	14.7	14.57	13.88	14.75	14.51			15.26	15.58	14.98	13.98	14.53	15.3	14.86	15.02	14.99
GADPH MEAN	14.62	14.38	14.355	14.205	14.675	14.545	13.855	14.745	14.53			15.245	15.44	15.025	13.93	14.51	15.29	14.86	14.965	15.065
GADPH SD	0.0141421	0.0424264	0.0353553	0.0353553	0.0353553	0.0353553	0.0353553	0.00707107	0.0282843			0.0212132	0.19799	0.0636396	0.0707107	0.0282843	0.0141421	0	0.0777817	0.106066

## Sheet: ddCT
	SOX9	ACAN	COL2A1	COL1A1	RUNX2	GAPDH		ddct	SOX9	ACAN	COL2A1	COL1A1	RUNX2	COL2A1/COL1A1	ddct to f chondro	SOX9	ACAN	COL2A1	COL1A1	RUNX2			SOX9	ACAN	COL2A1	COL1A1	RUNX2	COL2A1/COL1A1
s1 f chondro	22.18	19.4	22.175	14.005	26.98	14.62			7.56	4.78	7.555	-0.615	12.36	-12.2846	s1 f chondro	-0.511667	-0.765	0.12	-0.526667	-0.173333		s1 f chondro	1.4257	1.69937	0.920188	1.4406	1.12766	0.638754
s3 f chondro	22.855	20.01	22.14	14.205	26.98	14.38			8.475	5.63	7.76	-0.175	12.6	-44.3429	s3 f chondro	0.403333	0.085	0.325	-0.0866667	0.0666667		s3 f chondro	0.756109	0.942785	0.798298	1.06191	0.954842	0.751754
s4 f chondro	22.535	20.58	21.345	14.88	26.995	14.355			8.18	6.225	6.99	0.525	12.64	13.3143	s4 f chondro	0.108333	0.68	-0.445	0.613333	0.106667		s4 f chondro	0.927659	0.624165	1.36131	0.653685	0.928731	2.08252
s1 f faacp	20.295	20.045	24.685	14.515	26.51	14.205			6.09	5.84	10.48	0.31	12.305	33.8065	s1 f faacp	-1.98167	0.295	3.045	0.398333	-0.228333		s1 f faacp	3.94949	0.815072	0.121161	0.758734	1.17148	0.159689
s3 f faacp	22.055	21.035	23.84	14.405	26.63	14.675			7.38	6.36	9.165	-0.27	11.955	-33.9444	s3 f faacp	-0.691667	0.815	1.73	-0.181667	-0.578333		s3 f faacp	1.61515	0.568408	0.301452	1.13419	1.49312	0.265785
s4 f faacp	21.525	20.15	21.52	14.46	27.6	14.545			6.98	5.605	6.975	-0.085	13.055	-82.0588	s4 f faacp	-1.09167	0.06	-0.46	0.00333333	0.521667		s4 f faacp	2.1312	0.959264	1.37554	0.997692	0.696567	1.37872
s1 f mcp	21.615	19.645	23.5	14.26	26.455	13.855			7.76	5.79	9.645	0.405	12.6	23.8148	s1 f mcp	-0.311667	0.245	2.21	0.493333	0.0666667		s1 f mcp	1.24114	0.843816	0.216134	0.710382	0.954842	0.304251
s3 f mcp	23.115	19.735	23.195	13.57	25.665	14.745			8.37	4.99	8.45	-1.175	10.92	-7.19149	s3 f mcp	0.298333	-0.555	1.015	-1.08667	-1.61333		s3 f mcp	0.813191	1.46917	0.494828	2.12383	3.05958	0.232989
s4 f mcp	22.74	19.8	23.04	14.855	27.71	14.53			8.21	5.27	8.51	0.325	13.18	26.1846	s4 f mcp	0.138333	-0.275	1.075	0.413333	0.646667		s4 f mcp	0.908568	1.20999	0.474671	0.750886	0.638754	0.632148
s9 chondrpo	24.85	18.87	23.685	14.05	27.18	15.245			9.605	3.625	8.44	-1.195	11.935	-7.06276	s9 chondrpo	1.53333	-1.92	1.005	-1.10667	-0.598333		s9 chondrpo	0.345478	3.78423	0.49827	2.15348	1.51397	0.23138
s10 chondro	23.805	18.97	21.24	14.26	28.01	15.44			8.365	3.53	5.8	-1.18	12.57	-4.91525	s10 chondro	0.293333	-2.015	-1.635	-1.09167	0.0366667		s10 chondro	0.816014	4.04181	3.10588	2.1312	0.974905	1.45734
s11 chondrp	23.95	18.525	23.99	14.83	27.315	15.025			8.925	3.5	8.965	-0.195	12.29	-45.9744	s11 chondrp	0.853333	-2.045	1.53	-0.106667	-0.243333		s11 chondrp	0.553504	4.12673	0.346277	1.07674	1.18372	0.321599
s9 faacp	23.495	20.155	30.505	14.61	25.84	13.93			9.565	6.225	16.575	0.68	11.91	24.375	s9 faacp	1.49333	0.68	9.14	0.768333	-0.623333		s9 faacp	0.355191	0.624165	0.0017725	0.587095	1.54043	0.0030191
s10faacp	22.66	20.01	26.4	15.615	26.195	14.51			8.15	5.5	11.89	1.105	11.685	10.7602	s10faacp	0.0783333	-0.045	4.455	1.19333	-0.848333		s10faacp	0.947151	1.03168	0.0455944	0.437291	1.80042	0.104265
s11faacp	24.155	19.105	29.235	14.395	27.615	15.29			8.865	3.815	13.945	-0.895	12.325	-15.581	s11faacp	0.793333	-1.73	6.51	-0.806667	-0.208333		s11faacp	0.577009	3.31728	0.0109722	1.74917	1.15535	0.00627284
s9mcp	24.725	18.845	28.725	14.545	26.43	14.86			9.865	3.985	13.865	-0.315	11.57	-44.0159	s9mcp	1.79333	-1.56	6.43	-0.226667	-0.963333		s9mcp	0.288505	2.94854	0.0115978	1.17013	1.94981	0.0099116
s10mcp	24.605	18.06	29.14	14.245	27.17	14.965			9.64	3.095	14.175	-0.72	12.205	-19.6875	s10mcp	1.56833	-2.45	6.74	-0.631667	-0.328333		s10mcp	0.337198	5.46416	0.0093553	1.54935	1.25556	0.0060382
s11mcp	24.245	19.43	30.765	15.335	28.075	15.065			9.18	4.365	15.7	0.27	13.01	58.1481	s11mcp	1.10833	-1.18	8.265	0.358333	0.476667		s11mcp	0.46383	2.26577	0.00325078	0.780065	0.718636	0.00416731
								Average	8.07167	5.545	7.435	-0.0883333	12.5333

## Sheet: GAG-DNA
											GAG/DNA			AVG
			ug/ml	ng/ml	ug/ml			1- F Chondro		1	28.0397			1	32.4592
Sample ID	ID		GAG	DNA rpt	DNA	GAG/DNA		2- F FAACP		1	34.0538			2	38.8075
19	1	S1 FC Chondro	38.5788	1375.86	1.37586	28.0397		3- F MCP		1	35.2842			3	30.6806
36	1	S3 FC Chondro	41.8093	1227.74	1.22774	34.0538		4-OA chondro		2	39.3084			4	19.3047
50	1	S4 FC Chondro	45.5643	1291.35	1.29135	35.2842		5- OA FAA CP		2	34.7199			5	18.6096
9	2	S1 FC faa cp	50.3724	1281.47	1.28147	39.3084		6- OA MCP		2	42.3943			6	18.489
42	2	S3 FC faa cp	45.5643	1312.34	1.31234	34.7199				3	41.5916
53	2	S4 FC faa cp dup	55.9563	1319.9	1.3199	42.3943				3	26.0683			SD
20	3	s1 fc mcp	55.1602	1326.24	1.32624	41.5916				3	24.3819			1	3.87654
49	3	s3 fc MCP dup	35.3364	1355.53	1.35553	26.0683				4	19.5365			2	3.86164
61	3	s4 fc mcp	30.4475	1248.77	1.24877	24.3819				4	25.7062			3	9.48673
16	4	S9 CHONDRO DUP	24.9739	1278.32	1.27832	19.5365				4	12.6714			4	6.52049
18	4	S10 CHONDRO DUP	27.4429	1067.56	1.06756	25.7062				5	11.9714			5	6.18402
47	4	S11 CHONDO DUP	10.4413	824.008	0.824008	12.6714				5	19.6498			6	1.90844
6	5	S9 CP DUP	8.14363	680.256	0.680256	11.9714				5	24.2075
8	5	S10 CP DUP	24.4238	1242.96	1.24296	19.6498				6	19.7592			SEM
12	5	S11 CP DUP	32.0807	1325.24	1.32524	24.2075				6	19.4134			1	2.23812
38	6	s9 mcp	14.6929	743.599	0.743599	19.7592				6	16.2944			2	2.22952
59	6	s10 mcp	14.4114	742.341	0.742341	19.4134								3	5.47717
37	6	s11 mcp	14.9742	918.981	0.918981	16.2944								4	3.76461
														5	3.57034
														6	1.10184
